# Supplementary material for: Evolutionary Analysis of Vertebrate KCNH Voltage-Gated Potassium Channels and Spatial Expression of kcnh Genes in Zebrafish Embryos
Source: J Dev Biol. 2026 Jul 13;14(3):32. doi: 10.3390/jdb14030032 (PMC13398235; doi:10.3390/jdb14030032)
Supplement: Supplementary file 1 [file jdb-14-00032-s001.zip]

Archive with 1 entries (1 files):
- jdb-4315945-supplementary.pdf
